# Supplementary material for: Follow-up lung ultrasound to monitor lung failure in COVID-19 ICU patients
Source: PLoS One. 2022 Jul 14;17(7):e0271411. doi: 10.1371/journal.pone.0271411 (PMC9282475; doi:10.1371/journal.pone.0271411)
Supplement: S1 Data — (XLSX) [file pone.0271411.s002.xlsx]

## Sheet: data 
No.	Age at baseline (years)	Sex(1=f)	hight (cm)	weight (kg)	BMI(kg/m²)	SOFA	APACHE	essential hypertension (1=y)	coronary heart disease	diabetes mellitus	obesity	solid malignancy	haematological malignancy	immunosuppression	copd	neurological disorder		mechanical ventilation at baseline	mechanical ventilation in the course	ECMO (1=y)	duration of ECMO (d)	lenght of ICU stay (d)	duration of mechanical ventilation (d)	death in 90d (1=y)	prone position		Baseline sonography	pleural effusion	homogeneous B-lines	thickened pleural line	subupleural consolidation			Baseline laboratory		white blood cell count	ferritin	lactate dehydrogenase	interleukine 6	c-reactive protein		d1 of our ICU	LUSS (points)	paO2 (mmHg)	paCO2 (mmHg)	FiO2	p/F ratio	respiratory rate	PEEP (mbar)
1	63	0	179	120	37.4	10	21	1	0	0	1	0	0	0	0	0		1		1	13	141	141	0	1			0	0	1	1					11.2	2076	614	453	47.1			17	81	68			24	18
2	51	0	190	80	22.1	8	11	0	0	0	0	0	1	0	0	0		1		0		50	62	0	0			0	0	1	1					10.3	1321	312	180	23.7			16	69	71	0.5	138	22	8
3	66	0	184	95	28.06	10	22	1	0	0	1	0	0	0	0	0		1		1	6	10	9	1	0			0	0	1	1					13	847	474	262	33.1			12	160	71	1	160	25	17
4	72	0	163	85	31.9922	5	18	1	1	1	1	0	1	1	0	0		0	1	0		99	57	0	0			0	0	1	1					3.45	1533	347	97.2	10.3			17	63	29	0.45	140	32
5	65	0	195	80	21.0388	7	16	1	0	0	0	1	0	1	0	0		1		0		26	10	0	0			0	0	1	0					5.84	1641	559	194	8.2			10	227	63	0.9	252	18	18
6	63	0	178	87	27.4587	9	18	1	0	0	1	0	0	0	1	0		1		0		16	16	1	1			0	0	1	0					10.2	2232	679	75	5.2			11	91	55	1	91	26	18
7	80	1	176	97	31.3146	13	28	1	0	0	1	0	0	1	0	1		1		0		94	94	0	0			0	0	1	1					13.1	3171	375	321	31.4			15	212	58	0.75	283	20	12
8	69	1	157	75	30.4272	7	22	1	0	0	1	0	1	1	0	0		1		0		49	35	0	0			0	0	1	1					5.68	2573	310	197	12			16	66	51	0.3	220	23	10
9	43	0	185	80	23.3747	6	15	0	0	0	0	0	1	1	0	0		0	1	0		64	35	0	0			0	0	1	1					10	1992	222	31.2	4.7			16	92	28	0.65	242	28
10	81	0	180	85	26.2346	11	25	1	0	1	1	1	0	1	1	0		1		0		51	3	1	0			1	0	0	1					14.1	247	443	333	16.1			6	75	52	1	75	23	13
11	71	1	155	90	37.461	1	13	1	1	1	1	0	0	0	0	0		0	0	0		7		0	0			0	0	1	0					11	259	569	89.9	10.6			13	66	25	0.4	165	33
12	86	0	179	75	23.4075	11	20	1	1	1	0	0	0	0	0	0		1		0		4	4	1	0			1	0	1	1					9.7	5111	631	68.8	10.6			14	150	41	1	150	20	13
13	69	0	190	90	24.9307	9	25	1	1	0	0	0	0	0	1	1		1		0		26	26	0	1			0	0	1	0					15.2	1641	447	79.4	10.2			8	93	68	0.6	155	26	11
14	72	1	172	60	20.2812	9	25	0	0	1	0	0	1	1	0	0		0	1	1	8	150	129	0	1			0	0	1	1					19.1	2282	497	128	9.4			18	53	28			30	12
15	61	0	168	85	30.1162	8	20	1	0	1	1	0	0	1	0	0		1		0		65	61	0	0			0	0	1	1					7.01	1352	271	96.8	14.3			14	73	57	0.3	243	20	16
16	73	0	171	70	23.939	4	15	1	1	0	0	0	0	0	0	0		0	1	1	11	15	14	1	1			0	0	1	0					7.94	288	289	239	11.3			5	60	28	0.21	286	30
17	75	0	176	90	29.0548	8	17	1	0	0	1	0	0	0	0	0		1		0		69	55	0	0			0	0	1	0					8.03	1676	470	76.7	10.1			10	111	60	0.5	222	18	12
18	41	0	178	74	23.3556	0	0	0	0	0	0	0	0	0	0	0		1		0		5	4	0	0			0	0	0	0					11.3	276	162	245	10.2			2	178	46	0.5	356	14	7
19	43	0	188	130	40.5	2	5	0	0	0	1	0	0	0	0	0		0	0	0		9		0	0			0	0	1	0					5.37	953	538	4.2	4.1			12	82	35	0.5		37
20	70	0	170	90	23.3556	2	11	1	0	1	1	0	0	0	0	1		0	0	0		8		0	0			0	0	1	0					17.2	1979	421	12.1	4			8	75	34	0.6		30
21	68	0	182	85	23.3556	4	12	1	0	1	1	1	0	1	0	0		0	0	0		8		0	0			0	0	0	1					3.27	2787	216	40.3	1.4			11	65	26	0.6		16
22	32	0	175	84	27.4286	4	4	0	0	0	0	0	0	0	0	0		1		0		5	2	0	0			0	0	1	1					5.17	1404	460	10.8	10			13	90	40	0.6	150	16	9
23	78	1	153	65	27.7	4	14	1	1	1	0	0	0	0	0	0		0	1	0		21	13	0	1			0	0	1	0					9.87	2170	431	158	11.1			9	81	29	0.5		30
24	93	1	160	70	27.3	12	23	1	0	0	0	0	0	1	0	0		1		0		12	12	1	0			0	0	1	1					7.39	919	311	227	12.9			12	117	26.5	1	117	15	6
25	84	0	184	84	24.8	6	20	1	1	1	0	0	0	0	0	1		0	1	0		20	1	1	0			0	0	1	1					12.7	2055	452	256	18.2			9	117	38	0.7		26
26	66	1	165	110	40.4	11	29	1	0	1	1	0	0	0	0	1		1		0		51	49	0	1			0	0	0	0					13.3	305	301	162	41.5			8	158	63	1	158	30	17
27	68	1	160	70	27.6	10	21	1	0	0	0	0	0	0	0	0		0	1	0		21	11	0	0			0	0	1	0					8.19	985	534	11.7	14			9	165	40	1	165	24	9
28	47	1	152	76	32.8	5	19	1	0	0	1	0	0	1	0	0		0	1	1	5	50	32	0	1			0	0	1	0					5.6	322	603	26,7	7.6			11	77	32	0.7	110	14
29	55	0	174	92	30.3871	6	24	1	0	0	1	0	0	1	0	0		0	1	1	13	63	53	0	1			0	0	1	1					6.61	1762	320	65.4	12,4			16	147	28	0.75	196	32
30	56	0	190	130	36.0111	10	41	1	0	0	1	0	0	0	0	0		1		1	5	11	10	1	1			0	0	1	1					13,6	3174	393	105	23,6			19	54	76			22	10
31	60	0	170	95	32.872	11	31	0	0	0	1	0	0	0	0	0		0	1	0		14	8	0	0			0	0	1	0					3,22	12782	819	190	10,8			10	116	36	0.9	129	30
32	63	0	175	90	29.3	14	26	1	0	0	1	0	0	0	0	0		1		1	14	29	29	1	1			1	0	1	1					11,9	2570	501	192	28,5			18	95	83			20	20
33	72	0	169	75	26.3	4	14	1	1	1	0	0	0	0	0	0		0	0	0		12		0	0			0	0	1	0					10.2	1244	341	12	13.3			14	91	31	0.6		24
34	78	1	154	70	29.6	10	27	1	0	0	0	0	0	0	0	0		0	1	0		25	19	0	0			0	0	1	0					5.57	298	415	20.2	4.8			12	79	32	0.7	113	20
35	76	0	166	80	29.0318	13	30	0	1	0	0	0	0	0	0	0		0	0	0		15		0	0			1	0	1	0					5.61	2656	424	580	12.5			7	82	42	0.72	114	19
36	64	1	153	76	32.4661	7	14	1	0	0	1	0	0	0	0	0		0	0	0		3		0	0			0	0	1	1					8.02	376	288	50.4	1.1			9	123	32	0.7	176	25
37	72	1	160	80	31.25	5	19	1	0	0	1	0	0	0	0	0		0	0	0		8		0	0			0	0	1	1					9.8	559	341	94	19.1			13	89	37	1	89	30
38	58	0	173	90	30.0712	5	24	1	0	1	1	0	0	0	0	0		0	0	0		7		0	0			0	0	1	0					3.59	1570	617	81.1	9.9			10	132	33.5	0.9	147	24
39	75	0	170	69	23.8754	5	18	1	0	0	0	0	0	0	0	0		0	0	0		2		0	0			0	0	1	1					4.61	764	300	77.9	8.6			9	105	33	0.4	263	31
40	67	1	165	65	23.8751	1	17	1	0	0	0	0	0	0	0	0		0	0	0		7		0	0			0	0	1	1					9.87	364	269	11.2	8.6			14	70	40	0.75	93	26
41	66	0	178	100	31.5617	5	23	1	0	0	1	0	1	1	0	0		0	0	0		11		0	0			0	0	1	0					1.7	5024	421	16.9	3.9			10	108	28	0.55	196	20
42	60	0	180	115	35.5	15	34	1	0	1	1	0	0	0	0	0		1		1	2	9	9	1	1			0	0	1	1					29.1	979	509	67.1	10.3			19	79	70.1	1	79	26	11
[truncated: 28 more columns]
